# Supplementary material for: Physiological variations in hypovirus-infected wild and model long-term laboratory strains of Cryphonectria parasitica
Source: Front Microbiol. 2023 Jun 22;14:1192996. doi: 10.3389/fmicb.2023.1192996 (PMC10324583; doi:10.3389/fmicb.2023.1192996)
Supplement: Supplementary file 2 [file Table_1.XLSX]

## Sheet: Sheet1
FUNGUS	SOURCE	ID	GST - nmol generated GS-DNB min-1 (mg DW)-1	SOD - U/mg DW	THIOLS nmol generated DTNB min-1 (mg DW)-1	LIPID PEROXIDATION - nmol MDA min-1 (mg DW)-1	EU type
CR 23	LABORATORY CULTURES	CR 23	2.13353		5.43064	0.123628
CR 23	LABORATORY CULTURES	CR 23	3.95671	0.00516197	5.39136	0.119866
CR 23	LABORATORY CULTURES	CR 23	7.57958	0.00702322	4.88324	0.11741
CR 23	LABORATORY CULTURES	CR 23	4.56955	0.000460679	5.14193	0.0999979
CR 23	LABORATORY CULTURES	CR 23	5.22337	0.000965966	5.2171	0.0914468
CR 23	LABORATORY CULTURES	CR 23	10.1417	0.00161161	4.53715	0.0663801
EP 713	LABORATORY CULTURES	EP 713	6.40393	0.0823107	4.44928	0.151865
EP 713	LABORATORY CULTURES	EP 713	4.65654	0.0576648	5.30971	0.153809
EP 713	LABORATORY CULTURES	EP 713	5.4851	0.041984	4.87271	0.147224
EP 713	LABORATORY CULTURES	EP 713	2.63781	0.00366174	6.10566	0.0747209
EP 713	LABORATORY CULTURES	EP 713	2.5964	0.00451762	6.61734	0.0740839
EP 713	LABORATORY CULTURES	EP 713	4.2406	0.00660081	6.63784	0.0803158
EURO 7	LABORATORY CULTURES	EURO 7	6.86229	0.418442	7.82726	0.173627
EURO 7	LABORATORY CULTURES	EURO 7	7.5483	0.524883	7.82386	0.169285
EURO 7	LABORATORY CULTURES	EURO 7	4.76658	0.117869	8.19815	0.160228
EURO 7	LABORATORY CULTURES	EURO 7	8.86461	0.000294196	3.1558	0.071143
EURO 7	LABORATORY CULTURES	EURO 7	6.67886	0.000348799	2.94955	0.0681338
EURO 7	LABORATORY CULTURES	EURO 7	6.41396	0.000486413	2.98062	0.0652805
KS	NATURAL POPULATIONS	KS 06_3		0.0834887	3.18227	0.104358	EU1
KS	NATURAL POPULATIONS	KS 06_3	20.988	0.104226	3.23395	0.0743533	EU1
KS	NATURAL POPULATIONS	KS 06_3	23.2928	0.0945386	3.2525	0.0683032	EU1
KS	NATURAL POPULATIONS	KS 07_3	9.32818	0.113107	2.55879	0.0654566	EU other
KS	NATURAL POPULATIONS	KS 07_3	17.1828	0.0998739	3.89901	0.0593418	EU other
KS	NATURAL POPULATIONS	KS 07_3	8.55299	0.119618	3.13892	0.0484878	EU other
KS	NATURAL POPULATIONS	KS 08_2	11.7114		2.05916	0.0629443	EU2
KS	NATURAL POPULATIONS	KS 08_2	9.34934	0.0533062	1.80912	0.066179	EU2
KS	NATURAL POPULATIONS	KS 08_2	16.1783	0.0553182	2.20269	0.0630906	EU2
KS	NATURAL POPULATIONS	KS 10_1	18.4287	0.201026	2.24795	0.0549251	EU other
KS	NATURAL POPULATIONS	KS 10_1	11.4144	0.119584	2.23785	0.0515998	EU other
KS	NATURAL POPULATIONS	KS 10_1	10.8623	0.221339	2.04691	0.0508027	EU other
KS	NATURAL POPULATIONS	KS 11_2	12.4654	0.0981503	2.27036	0.0487459	EU2
KS	NATURAL POPULATIONS	KS 11_2	5.90589	0.110498	2.22348	0.0539173	EU2
KS	NATURAL POPULATIONS	KS 11_2	6.97922	0.116441	2.48085	0.0556989	EU2
KS	NATURAL POPULATIONS	KS 19_2	6.68888	0.136946	1.77927	0.0499597	EU2
KS	NATURAL POPULATIONS	KS 19_2	17.759	0.141696	1.87971	0.0510525	EU2
KS	NATURAL POPULATIONS	KS 19_2	23.7777	0.202988	1.97499	0.0382817	EU2
KS	NATURAL POPULATIONS	KS 29_1	7.66881	0.128816	2.46012	0.0563712	EU other
KS	NATURAL POPULATIONS	KS 29_1	16.6922	0.132988	2.33091	0.0985414	EU other
KS	NATURAL POPULATIONS	KS 29_1	17.8579	0.159417	2.23914	0.0773875	EU other
KS	NATURAL POPULATIONS	KS 46_4	19.2638	0.259415	1.91568	0.0694707	EU other
KS	NATURAL POPULATIONS	KS 46_4	2.42644	0.141618	1.89309	0.0515898	EU other
KS	NATURAL POPULATIONS	KS 46_4	12.635	0.146264	2.08964	0.0538423	EU other
KS	NATURAL POPULATIONS	KS 50_3	15.3609	0.0789658	1.83232	0.0610819	EU other
KS	NATURAL POPULATIONS	KS 50_3	14.4715	0.107707	1.78924	0.0576868	EU other
KS	NATURAL POPULATIONS	KS 50_3	7.14399	0.125059	1.79898	0.0590098	EU other
OZ	NATURAL POPULATIONS	OZ 03_2	19.6817	0.0788114		0.0603513	EU2
OZ	NATURAL POPULATIONS	OZ 03_2	15.555	0.0754397	1.02841	0.0582836	EU2
OZ	NATURAL POPULATIONS	OZ 03_2	15.907	0.140272	1.38791	0.0591934	EU2
OZ	NATURAL POPULATIONS	OZ 07_2	12.4308	0.116362	0.996958	0.0671299	EU1
OZ	NATURAL POPULATIONS	OZ 07_2	16.5117	0.10711	0.576928	0.0725467	EU1
OZ	NATURAL POPULATIONS	OZ 07_2	9.47436		1.23595	0.0767509	EU1
OZ	NATURAL POPULATIONS	OZ 08_2	15.2619	0.155012	1.67816	0.0753126	EU other
OZ	NATURAL POPULATIONS	OZ 08_2	12.8338		1.68669	0.0677268	EU other
OZ	NATURAL POPULATIONS	OZ 08_2	5.36359	0.195207	1.6238	0.0678479	EU other
OZ	NATURAL POPULATIONS	OZ 11_3	5.936	0.160774	0.415256	0.0695134	EU1
OZ	NATURAL POPULATIONS	OZ 11_3	8.39722	0.277118	0.126962	0.064779	EU1
OZ	NATURAL POPULATIONS	OZ 11_3	8.24327	0.144842	0.501314	0.0687	EU1
OZ	NATURAL POPULATIONS	OZ 15_6	16.8496	0.296438	1.07997	0.0834596	EU1
OZ	NATURAL POPULATIONS	OZ 15_6	13.6452	0.179364	1.5707	0.079029	EU1
OZ	NATURAL POPULATIONS	OZ 15_6	9.96598	0.193839	1.15112	0.0834252	EU1
OZ	NATURAL POPULATIONS	OZ 16_1	4.68136	0.169347	1.2677	0.0640353	EU2
OZ	NATURAL POPULATIONS	OZ 16_1	6.69986	0.176756	1.27032	0.064355	EU2
OZ	NATURAL POPULATIONS	OZ 16_1	11.426	0.212852	1.2469	0.0625826	EU2
OZ	NATURAL POPULATIONS	OZ 18_1	21.578	0.0888405	2.02156	0.0636427	EU2
OZ	NATURAL POPULATIONS	OZ 18_1		0.260925	1.72943		EU2
OZ	NATURAL POPULATIONS	OZ 18_1	14.5158	0.136316	1.52731	0.0678599	EU2
OZ	NATURAL POPULATIONS	OZ 19_2	12.1661	0.0414725	1.31267	0.0856624	EU1
OZ	NATURAL POPULATIONS	OZ 19_2	17.0892	0.0433935	1.17666	0.0761794	EU1
OZ	NATURAL POPULATIONS	OZ 19_2	33.5744	0.042259	1.14915	0.0940795	EU1
OZ	NATURAL POPULATIONS	OZ 24_2	19.2833	0.106775	1.61057	0.0721415	EU other
OZ	NATURAL POPULATIONS	OZ 24_2	29.9655	0.0321259	1.77293	0.0794923	EU other
OZ	NATURAL POPULATIONS	OZ 24_2	12.0452	0.115953	1.65248	0.0806994	EU other
OZ	NATURAL POPULATIONS	OZ 30_2	22.9733	0.116944	1.20239	0.0635491	EU1
OZ	NATURAL POPULATIONS	OZ 30_2	9.33062	0.128352	1.31361	0.0657433	EU1
OZ	NATURAL POPULATIONS	OZ 30_2	10.3436	0.0495625	1.06449	0.0622602	EU1
