# Supplementary material for: Physiological variations in hypovirus-infected wild and model long-term laboratory strains of Cryphonectria parasitica
Source: Front Microbiol. 2023 Jun 22;14:1192996. doi: 10.3389/fmicb.2023.1192996 (PMC10324583; doi:10.3389/fmicb.2023.1192996)
Supplement: Supplementary file 3 [file Table_2.XLSX]

## Sheet: Sheet1
POP	ID	SAMPLE	REPLICATE	EU type	EU type II	LACCASE nmol DMOP min-1 (mg DW)-1	Lac1 relative expression	Neis_H	pi (0,1,3)
KS	KS 06_3	1	1_1	EU1	EU1	0.917909	0.245026	0.912826	0.00083641
KS	KS 06_3	1	1_2	EU1	EU1	0.536091		0.89018	0.00043299
KS	KS 06_3	1	1_3	EU1	EU1	0.879642
KS	KS 08_2	3	3_1	EU2	EU2	0.709239	0.444881
KS	KS 08_2	3	3_2	EU2	EU2	0.696544
KS	KS 08_2	3	3_3	EU2	EU2	0.707273
KS	KS 10_1	4	4_1	EU15	EU other		0.510389	0.861623	9.62e-05
KS	KS 10_1	4	4_2	EU15	EU other	0.889296		0.825073	8.52e-05
KS	KS 10_1	4	4_3	EU15	EU other	1.19965
KS	KS 11_2	5	5_1	EU2	EU2	0.402664	1.02469	0.019183	1.23e-05
KS	KS 11_2	5	5_2	EU2	EU2	0.415816		0.467952	5.48e-06
KS	KS 11_2	5	5_3	EU2	EU2	0.424043
KS	KS 19_2	6	6_1	EU2	EU2	0.61661	1.84975	0.01	1.04e-05
KS	KS 19_2	6	6_2	EU2	EU2	0.748996		0.253489	8.23e-06
KS	KS 19_2	6	6_3	EU2	EU2	0.664746
KS	KS 29_1	7	7_1	EU21	EU other	0.921171	0.46219	0.207556	0.00012146
KS	KS 29_1	7	7_2	EU21	EU other	0.751162		0.428914	6.2e-05
KS	KS 29_1	7	7_3	EU21	EU other	0.822358
KS	KS 46_4	8	8_1	EU13	EU other	1.10759	0.431264	0.614865	4.47e-05
KS	KS 46_4	8	8_2	EU13	EU other	0.681724		0.651557	4.23e-05
KS	KS 46_4	8	8_3	EU13	EU other	0.917575
KS	KS 50_3	9	9_1	EU22	EU other	0.946407	0.366457	0.82084	2.53e-05
KS	KS 50_3	9	9_2	EU22	EU other	1.28873		0.765345	2.54e-05
KS	KS 50_3	9	9_3	EU22	EU other	0.992362
OZ	OZ 03_2	10	10_1	EU2	EU2	0.428461	2.42497	0.726249	8.12e-05
OZ	OZ 03_2	10	10_2	EU2	EU2	0.363513		0.707901	0.0001036
OZ	OZ 03_2	10	10_3	EU2	EU2	0.41004
OZ	OZ 07_2	11	11_1	EU1	EU1	1.31094	0.0274468	0.27567	0.00026382
OZ	OZ 07_2	11	11_2	EU1	EU1	1.47088		0.128002	1.81e-05
OZ	OZ 07_2	11	11_3	EU1	EU1	1.9707
OZ	OZ 08_2	12	12_1	EU17	EU other	0.625833	0.58168	0.807325	0.0007298
OZ	OZ 08_2	12	12_2	EU17	EU other	0.288414		0.84682	0.00061697
OZ	OZ 08_2	12	12_3	EU17	EU other	0.347905
OZ	OZ 11_3	13	13_1	EU1	EU1	0.64606	0.126528	0.01	6.53e-06
OZ	OZ 11_3	13	13_2	EU1	EU1	0.647777		0.01	8.21e-06
OZ	OZ 11_3	13	13_3	EU1	EU1	0.764473
OZ	OZ 15_6	14	14_1	EU1	EU1	1.43251	0.402471	0.256369	1.04e-05
OZ	OZ 15_6	14	14_2	EU1	EU1	1.58655		0.356376	9.79e-06
OZ	OZ 15_6	14	14_3	EU1	EU1	1.31768
OZ	OZ 16_1	15	15_1	EU2	EU2	1.20939	2.00829	0.60373	0.0001479
OZ	OZ 16_1	15	15_2	EU2	EU2	1.11924		0.66996	0.00016845
OZ	OZ 16_1	15	15_3	EU2	EU2	1.27743
OZ	OZ 18_1	16	16_1	EU2	EU2	0.371844	2.09697	0.656615	9.75e-05
OZ	OZ 18_1	16	16_2	EU2	EU2	0.490932		0.728604	0.00010038
OZ	OZ 18_1	16	16_3	EU2	EU2	0.315312
OZ	OZ 19_2	17	17_1	EU1	EU1	2.72588	0.383895	0.794197	0.00089893
OZ	OZ 19_2	17	17_2	EU1	EU1	2.21181		0.765859	0.00125298
OZ	OZ 19_2	17	17_3	EU1	EU1	2.29118
OZ	OZ 24_2	18	18_1	EU5	EU other	1.07655	0.580461	0.673413	0.00015614
OZ	OZ 24_2	18	18_2	EU5	EU other	1.25429		0.602676	7.82e-05
OZ	OZ 24_2	18	18_3	EU5	EU other	1.03864
OZ	OZ 30_2	19	19_1	EU1	EU1	0.905259	0.464357	0.777509	7.18e-05
OZ	OZ 30_2	19	19_2	EU1	EU1	0.820396		0.808253	0.00012143
OZ	OZ 30_2	19	19_3	EU1	EU1	1.09413
